# Supplementary material for: Chemical Characterization and Determination of the Antioxidant Properties of Phenolic Compounds in Three Scutellaria sp. Plants Grown in Colombia
Source: Molecules. 2023 Apr 14;28(8):3474. doi: 10.3390/molecules28083474 (PMC10142030; doi:10.3390/molecules28083474)
Supplement: Supplementary file 1 [file molecules-28-03474-s001.zip]

Archive with 1 entries (1 files):
- molecules-2296373-supplementary.pdf
